# Supplementary material for: 2-Hydroxyestradiol Overcomes Mesenchymal Stem Cells-Mediated Platinum Chemoresistance in Ovarian Cancer Cells in an ERK-Independent Fashion
Source: Molecules. 2022 Jan 26;27(3):804. doi: 10.3390/molecules27030804 (PMC8839885; doi:10.3390/molecules27030804)
Supplement: Supplementary file 1 [file molecules-27-00804-s001.zip]

Archive with 1 entries (1 files):
- molecules-1550968-supplementary.pdf
